# Supplementary material for: Efficient Solar Desalination of Seawater Using a Novel Carbon Nanotube-Based Composite Aerogel
Source: Materials (Basel). 2023 Aug 24;16(17):5815. doi: 10.3390/ma16175815 (PMC10488654; doi:10.3390/ma16175815)
Supplement: Supplementary file 1 [file materials-16-05815-s001.zip]

Archive with 2 entries (2 files):
- materials-2527544-SI.pdf
- Supplementary movie.mp4
